# Supplementary material for: Using Breast Cancer Risk Associated Polymorphisms to Identify Women for Breast Cancer Chemoprevention
Source: PLoS One. 2017 Jan 20;12(1):e0168601. doi: 10.1371/journal.pone.0168601 (PMC5249071; doi:10.1371/journal.pone.0168601)
Supplement: S1 Table — The distribution of the percentage of women in each 5 year risk category is displayed. The 5 year risk was calculated in 796,294 women undergoing screening mammography using the Breast Cancer Surveillance Consortium. The risk distribution is displayed separately for all women (first column) and for subsets of the population by different risk factors. These risk distributions were used to simulate the pre- genotyping risk scores. (XLSX) [file pone.0168601.s003.xlsx]

## Sheet: Sheet1
	Percent of Women
Estimated BCSC model 5 year risk (% diagnosed with breast cancer)	All women	Ages 35-49	Ages 50-69	Positive Family History	Negative Family History	Density: Almost Entirely Fatty	Density: Scattered Fibroglandular	Density: Heterogeneously Dense	Density: Extremely Dense
0 - .2	1.1	2.4	0	0.2	1.2	8.7	1	0	0
.2 <- .4	7.4	16	0.3	2.1	8.1	20.3	9.7	3.7	2.1
.4 <- .6	11.3	22	2.5	4.4	12.3	20.6	11.2	11.1	5.7
.6 <- .8	13	23.4	4.5	6.5	13.9	20.8	13.3	11.2	13.1
.8 <- 1.0	9.4	10.9	8.2	7.2	9.7	3.7	11.9	7.6	10.7
1.0 <- 1.2	9.5	12.1	7.3	7.5	9.7	16.7	7.9	9.9	8.8
1.2 <- 1.4	8.9	4.4	12.7	4.8	9.5	2.7	10	9	8.5
1.4 <- 1.6	6.9	2.7	10.3	6.5	6.9	0.3	8.6	5.7	9.7
1.6 <- 1.8	6.9	2.2	10.8	5.4	7.1	1.1	9.8	5.2	5.9
1.8 <- 2.0	5	1.9	7.6	7.6	4.7	4.2	3.8	6.5	5
2.0 <- 2.2	3.4	0.6	5.8	6.1	3	0.4	2.5	5	2.8
2.2 <- 2.4	4.5	0.5	7.8	5.8	4.3	0	2.3	7.5	4.8
2.4 <- 2.6	2.7	0.4	4.5	1.8	2.8	0	1.4	4	4.8
2.6 <- 2.8	1.4	0.2	2.4	6.9	0.6	0	1.8	0.8	3.5
2.8 <- 3.0	1.8	0.1	3.2	2.5	1.7	0.1	2.5	1.1	3.2
3.0 <- 3.2	1.2	0.1	2.1	3.3	0.9	0.5	0.9	1.6	1.3
3.2 <- 3.4	0.8	0	1.5	2.6	0.6	0	0.2	1.6	0.9
3.4 <- 3.6	0.6	0	1.1	2.2	0.4	0	0.1	1.4	0.5
3.6 <- 3.8	0.8	0	1.5	3.5	0.5	0	0.2	1.7	0.7
3.8 <- 4.0	1.1	0	2	3.3	0.8	0	0.3	2.1	1.1
4.0 <- 4.2	0.7	0	1.2	0.8	0.7	0	0	1.2	1.9
4.2 <- 4.4	0.3	0	0.6	0.3	0.3	0	0.2	0.5	1.2
4.4 <- 4.6	0.2	0	0.4	1	0.1	0	0.4	0	1.1
4.6 <- 4.8	0.3	0	0.5	1.9	0	0	0	0.1	0.6
4.8 <- 5.0	0.1	0	0.2	0.4	0.1	0	0	0.1	0.5
5.0 <- 5.2	0.1	0	0.2	0.8	0	0	0	0.2	0.2
5.2 <- 5.4	0.1	0	0.1	0.4	0	0	0	0.1	0.2
5.4 <- 5.6	0	0	0.1	0.3	0	0	0	0.1	0
5.6 <- 5.8	0	0	0.1	0.4	0	0	0	0.1	0
5.8 <- 6.0	0.1	0	0.1	0.4	0	0	0	0.1	0.1
6.0<	0.4	0	0.7	3	0	0	0	0.7	1.1
	100	99.9	100.3	99.9	99.9	100.1	100	99.9	100
