# Supplementary material for: Using Breast Cancer Risk Associated Polymorphisms to Identify Women for Breast Cancer Chemoprevention
Source: PLoS One. 2017 Jan 20;12(1):e0168601. doi: 10.1371/journal.pone.0168601 (PMC5249071; doi:10.1371/journal.pone.0168601)
Supplement: S2 Table — This list includes the final list of 70 SNPs used in the modeling. (XLSX) [file pone.0168601.s004.xlsx]

## Sheet: Sheet1
Locus	rsid	Chr	Position (hg38)	Risk allele	Other allele	Risk allele frequency	Published OR
PEX14	rs616488	1	10506158	A	G	0.67	1.06
AP4B1	rs11552449	1	113905767	T	C	0.17	1.07
FCGR1B	rs11249433	1	121538815	G	A	0.4	1.09
LGR6	rs6678914	1	202218048	G	A	0.59	1.1
MDM4	rs4245739	1	204549714	C	A	0.26	1.14
LINC01376	rs12710696	2	19121042	T	C	0.36	1.1
INHBB	rs4849887	2	120487546	C	T	0.9	1.1
CDCA7	rs1550623	2	173348166	A	G	0.84	1.06
TNP1	rs13387042	2	217041109	A	G	0.51	1.14
DIRC3	rs16857609	2	217431785	T	C	0.26	1.08
ITPR1	rs6762644	3	4700592	G	A	0.4	1.07
SLC4A7	rs4973768	3	27374522	T	C	0.47	1.1
TGFBR2	rs12493607	3	30641447	C	G	0.35	1.06
TET2	rs9790517	4	105163621	T	C	0.23	1.05
ADAM29	rs6828523	4	174925275	C	A	0.87	1.11
TERT	rs10069690	5	1279675	T	C	0.26	1.06
FGF10AS1:MRPS30	rs4415084	5	44662413	T	C	0.42	1.17
MAP3K1	rs889312	5	56736057	C	A	0.28	1.12
RAB3C	rs10472076	5	58888234	C	T	0.38	1.05
PDE4D	rs1353747	5	59041654	T	G	0.91	1.09
ARRDC3	rs10474352	5	91436408	C	T	0.48	1.09
EBF1	rs1432679	5	158817075	C	T	0.43	1.07
FOXQ1	rs11242675	6	1318643	T	C	0.61	1.06
RANBP9	rs204247	6	13722291	G	A	0.43	1.05
FAM46A	rs17529111	6	81483392	C	T	0.22	1.05
TAB2	rs9485372	6	149287738	G	A	0.55	1.11
ESR1	rs3757318	6	151592978	A	G	0.07	1.16
ARHGEF5	rs720475	7	144377836	G	A	0.75	1.06
RPL17P33	rs9693444	8	29652100	A	C	0.32	1.07
HNF4G	rs6472903	8	75318066	T	G	0.82	1.1
HNF4G	rs2943559	8	75505702	G	A	0.07	1.13
8q24.21	rs1562430	8	127375606	T	C	0.6	1.16
MYC	rs11780156	8	128182395	T	C	0.16	1.07
CDKN2A/2B	rs1011970	9	22062135	T	G	0.17	1.06
KLF4	rs10759243	9	107543834	A	C	0.39	1.06
KLF4	rs865686	9	108126198	T	G	0.62	1.12
ANKRD	rs2380205	10	5844771	C	T	0.57	1.06
MLLT10	rs7072776	10	21744013	A	G	0.29	1.07
ZNF365	rs10822013	10	62492218	T	C	0.47	1.12
ZMIZ1	rs704010	10	79081391	T	C	0.38	1.08
TCF7L2	rs7904519	10	113014168	G	A	0.46	1.06
LINC01153 FGFR2	rs11199914	10	121334387	C	T	0.68	1.05
FGFR2	rs2981579	10	121577821	A	G	0.4	1.27
LSP1	rs3817198	11	1887776	C	T	0.31	1.07
DKFZp761E198: OVOL1:SNX32: CFL1:MUS81	rs3903072	11	65815595	G	T	0.53	1.05
CCND1	rs554219	11	69516874	C	G	0.12	1.27
BARX2	rs11820646	11	129591276	C	T	0.59	1.05
ATF7IP	rs12422552	12	14260997	C	G	0.26	1.05
PTHLH	rs10771399	12	28002147	A	G	0.88	1.16
NTN4	rs17356907	12	95633983	A	G	0.7	1.1
MED13L	rs1292011	12	115398717	A	G	0.58	1.09
BRCA2	rs11571833	13	32398489	T	A	0.01	1.26
PAX9	rs2236007	14	36663564	G	A	0.79	1.08
RAD51L1	rs999737	14	68567965	C	T	0.77	1.09
CCDC88C	rs941764	14	91374725	G	A	0.34	1.06
PRC1	rs2290203	15	90968837	G	A	0.504	1.08
TOX3	rs3803662	16	52552429	A	G	0.26	1.24
FTO	rs17817449	16	53779455	T	G	0.6	1.08
DYL2	rs13329835	16	80616908	G	A	0.22	1.08
STXBP4	rs6504950	17	54979110	G	A	0.72	1.06
AQP4	rs527616	18	26757460	G	C	0.62	1.05
CHST9	rs1436904	18	26990703	T	G	0.6	1.04
BABAM1	rs8170	19	17278895	A	G	0.19	1.15
ELL	rs4808801	19	18460331	A	G	0.65	1.08
KCNN4	rs3760982	19	43782361	A	G	0.46	1.06
RALY	rs2284378	20	34000289	T	C	0.35	1.1
NRIP1	rs2823093	21	15148511	G	A	0.73	1.09
CHEK2	rs17879961	22	28725099	G	A	0.01	1.36
EMID1	rs132390	22	29225488	C	T	0.04	1.12
MKL1	rs6001930	22	40480230	C	T	0.11	1.12
